# Supplementary material for: Characterization and Performance Analysis of Hydrolyzed versus Non-Hydrolyzed Poly(NVF-co-HEA) Hydrogels for Cosmetic Applications
Source: Gels. 2024 May 2;10(5):311. doi: 10.3390/gels10050311 (PMC11120761; doi:10.3390/gels10050311)
Supplement: Supplementary file 1 [file gels-10-00311-s001.zip]

Archive with 1 entries (1 files):
- gels-2985365-supplementary.pdf
